# Supplementary material for: Defense-Related Gene Expression Following an Orthotospovirus Infection Is Influenced by Host Resistance in Arachis hypogaea
Source: Viruses. 2021 Jul 5;13(7):1303. doi: 10.3390/v13071303 (PMC8310252; doi:10.3390/v13071303)
Supplement: Supplementary file 1 [file viruses-13-01303-s001.zip]

Archive with 1 entries (1 files):
- viruses-1263609-supplementary.pdf
